# Supplementary material for: X-ray imaging of 30 year old wine grape wood reveals cumulative impacts of rootstocks on scion secondary growth and Ravaz index
Source: Hortic Res. 2022 Oct 7;10(1):uhac226. doi: 10.1093/hr/uhac226 (PMC9832875; doi:10.1093/hr/uhac226)
Supplement: Web_Material_uhac226 [file web_material_uhac226.zip]

Archive with 1 entries (1 files):
- v4_TableS1.xlsx
